# Supplementary material for: Features of Studies on Transition Interventions for Childhood Cancer Survivors: A Scoping Review
Source: Cancers (Basel). 2024 Jan 8;16(2):272. doi: 10.3390/cancers16020272 (PMC10814357; doi:10.3390/cancers16020272)
Supplement: Supplementary file 1 [file cancers-16-00272-s001.zip]

Archive with 2 entries (2 files):
- Table S1-keywords and subject headings.pdf
- Table S2-search strategy.pdf
